# Supplementary material for: Effects of Reduced Phosphate Fertilizer and Increased Trichoderma Application on the Growth, Yield, and Quality of Pepper
Source: Plants (Basel). 2023 Aug 19;12(16):2998. doi: 10.3390/plants12162998 (PMC10460083; doi:10.3390/plants12162998)
Supplement: Supplementary file 1 [file plants-12-02998-s001.zip]

Archive with 1 entries (1 files):
- plants-2435902-supplementary.pdf
